# Supplementary material for: Effects of unilateral and bilateral complex-contrast training on lower limb strength and jump performance in collegiate female volleyball players
Source: PLoS One. 2025 Jun 30;20(6):e0327237. doi: 10.1371/journal.pone.0327237 (PMC12208454; doi:10.1371/journal.pone.0327237)
Supplement: S1 File — (XLSX) [file pone.0327237.s001.xlsx]

## Sheet: E-pre and post
pre							post
CMJ	SJ	DJ	EUR	SLJ	squat1RM		CMJ	SJ	DJ	EUR	SLJ	squat1RM
36.69	34.32	31.9	1.07	2.12	88		40.97	34.97	39.42	1.17	2.24	104.5
32.27	31.65	32.4	1.02	2.04	77		33.54	30.17	34.9	1.04	2.12	93.5
27.32	27.32	29.2	1	1.95	55		31.03	28.61	32.8	1.08	2.03	88
37.36	36.96	33.41	1.01	1.93	88		40.26	35.23	37.36	1.08	2.05	104.5
30.05	30.05	30.78	1	1.98	77		33.16	30.78	32.9	1.08	2.09	110
36.56	34.71	34.45	1.05	2	88		37.64	37.36	36.16	1.01	2.13	121
36.42	33.16	34.45	1.1	1.98	71.5		38.46	35.36	37.36	1.09	2.12	104.5
34.97	32.65	34.84	1.07	1.98	77		38.59	37.36	37.77	1.03	2.21	93.5

## Sheet: C-pre and post
pre							post
CMJ	SJ	DJ	EUR	SLJ	squat1RM		CMJ	SJ	DJ	EUR	SLJ	squat1RM
35.89	37.52	32.65	0.96	2.13	82.5		35.63	31.27	33.67	0.93	2.26	104.5
32.15	30.66	32.02	1.05	1.96	88		33.41	31.52	32.78	1.06	2.05	110
34.32	32.52	33.54	1.06	1.95	77		35.23	33.27	34.84	1.06	2.09	99
31.15	29.32	29.8	1.06	2.04	55		32.15	31.9	30.17	1.01	2.09	71.5
34.84	34.97	33.54	1	2.06	77		33.54	36.42	34.06	0.92	2.19	88
29.93	29.93	28.61	1	2	66		31.65	30.29	32.9	1.04	2.1	99
38.18	36.88	34.19	1.04	2.02	82.5		39.7	38.59	38.32	1.03	2.18	104.5
35.89	32.78	31.4	1.1	2.04	82.5		38.59	34.71	36.83	1.11	2.12	104.5
